# Supplementary material for: Evaluating the Performance of Peak Calling Algorithms Available for Intracellular G-Quadruplex Sequencing
Source: Int J Mol Sci. 2025 Jan 31;26(3):1268. doi: 10.3390/ijms26031268 (PMC11818603; doi:10.3390/ijms26031268)
Supplement: Supplementary file 1 [file ijms-26-01268-s001.zip]

Archive with 1 entries (1 files):
- ijms-3406546-supplementary.pdf
